# Supplementary material for: Technologies for Interoperable Internet of Medical Things Platforms to Manage Medical Emergencies in Home and Prehospital Care: Scoping Review
Source: J Med Internet Res. 2025 Jan 23;27:e54470. doi: 10.2196/54470 (PMC11803335; doi:10.2196/54470)
Supplement: Multimedia Appendix 2 [file jmir_v27i1e54470_app2.xlsx]

## Sheet: Mapping technologies
Technology	References	Description	Level of interoperability
IEEE 11073 PHD	[1], [2]	The IEEE 11073 PHD standard are a group of widely used healthcare standards that. The standard defines how biometric data should be formatted and semantically coded and how data can be exchanged between medical devices within PANs (for example between Bluetooth or ZigBee devices).	DEVICE
Ble-Bluetooth Low Energy (BLE)	[2]-[4]	The BLE was created for the purpose of transmitting small packets of data faster than earlier versions of Bluetooth, while consuming significantly less power. This enables new devices to operate for months or even years on tiny, coin-cell batteries. BLE has a nominal operating range of up to 30 meters indoors.
ZigBee	[2]-[4]	Zigbee is a protocol for low-power, short-range and wireless communication, typically in PANs, where the distance between two ZigBee nodes (two sensors) is maximum one hundred meters. ZigBee supports device discovery and announcements when a new device joins a network and is widely used for monitoring or sensing. However, ZigBee has limited performance when it comes to advanced healthcare applica…
Technology	References	Description	Level of interoperability
Internet Protocol (IP)	[5],[6]	The IP is the foundation of the TCP/IP protocol suite which defines the set of protocols on which the internet run [55]. These protocols can be seen as rules that specify the communication between end devices [56]. IP assigns an IP-address to each device, which enables the routing of packets from the source device to the destination device.	NETWORK
User Datagram Protocol (UDP)	[7]	UDP is another protocol in the TCP/IP suite and specifies a connectionless, lightweight communication mechanism. UDP uses IP for addressing and routing but does not guarantee the order or delivery of data packets. Therefore, UDP is often used for applications that prioritize speed and efficiency over reliability [57], such as real-time streaming or VoIP (Voice over IP) services,
Transmission Control Protocol (TCP)	[7]	TCP is the main protocol in TCP/IP suite and allow two hosts to exchange data streams and establish a connection. TCP is more reliable (but slower) compared to UDP as it guarantees adequate message delivery .
Wi-Fi	[8]	Wi-Fi operates on top of IP and provides high data rate connections over internet. It is a suitable approach for audio and video transfer, but not for battery operated IoMT sensors since Wi-Fi is power hungry [41].
Long Range Wide Area Network (LoRaWAN)	[9]	n LoRaWAN, end nodes can communicate only with gateways and they cannot send packets directly to other end nodes
IPv6 over Low-Power Wireless Personal Area Networks (6LoWPAN)	[9],[10]	6LoWPAN is interoperable between the IPv6 and various IEEE 802.15.4 protocols. This means it provides IPv6 connectivity for low-power wireless devices by enabling the use of IPv6 addressing and routing techniques. This enables, for example ZigBee devices, to communicate over IP networks which extends their communication capabilities and their ability to interoperate with other IP-based devices se…
Message Queuing Telemetry Transport (MQTT)	[11],[12]	MQTT is a scalable, reliable and lightweight protocol designed for constrained devices that provide bi-directional communication in near real-time. MQTT consists of a centralized MQTT Broker and one or several MQTT clients (devices) that can subscribe (receive data) and publish (send data) to MQTT Broker topics. The MQTT Broker routes the data between clients depending on which topic the client s…
Advanced Message Queuing Protocol (AMQP)	[12]	AMQP is similar to MQTT but supports a wider variety of usage scenarios and message delivery alternatives (point-to-point and store-and-forward). AMQP has not limit for message size and offers greater security compared to MQTT, while MQTT is more energy efficient. Both protocols are implemented over TCP/IP connections. AMQP would be recommended to build reliable, scalable and advanced messaging i…
WebSocket	[13]-[15]	WebSocket is a protocol that that offers bi-directional asynchronous communication between a web server and a client over internet. Compared to the HTTP protocol, which require the client to repeatedly initiate a contact with the server, the WebSocket protocol allow the client to initiate the contact only once. This allows for real-time data to be transferred faster compared to the traditional HT…
Software Definied Networking (SDN)	[16]-[17]	SDN is a new network paradigm to network management that allows network traffic to be controlled and managed in a centralized, programmatic way [21]. In comparison to traditional networks, which use dedicated hardware such as routers and switches to control data flow, SDN control network traffic via software open flow protocol?. SDN aims to make large and complex wireless and mobile networks more…
Gateways and protocol converters	[18]-[20]	A gateway or a protocol converter could be used to achieve interoperability between devices by acting as a bridge between different proprietary protocols. This could help secure communication between diverse IoMT devices and help to extend their communication capabilities [59], for example by allowing data from a ZigBee device to be sent over internet using a ZigBee-to-IP Gateway [60] [61].
Edge computing	[21]	Edge computing provides storage, computation, and communication to edge devices (sensors) closer to the patient, which facilitate and enhance mobility, privacy, security, low latency, and network bandwidth.
Fog computing	[13]	Fog computing provides a distributed computing architecture that enables data processing and analytics to be performed closer to the edge devices of the network (the patients). By placing edge devices between the sensing devices and the cloud, the cloud resources can be extended which can improve network performance. For example, instead of sending all sensor data from a smart watch directly to a…
Technology	References	Description	Level of interoperability
JSON	[13],[22]	JSON is a lightweight data-interchange format that is easy for humans to read and write. Due to its simplicity and compatibility with multiple programming languages, it has become the main data exchange format over the internet in the past several years.	SYNTACTICAL
XML	[23]	XML is a versatile markup language utilized for storing and structuring complex data, such as hierarchical information. In contrast to JSON, which is finely tuned for efficient data transmission, XML is optimized more for data storage and organization.
HL7v2	[24]	HL7 Version 2.x messaging standard is a widely implemented standard for electronic data exchange in the clinical domain and defines two kinds of message format: ER7 (vertical bar encoded) and XML.
Technology	References	Description	Level of interoperability
LOINC	[25],[26]	The initial purpose of LOINC was to assign unique and non-hierarchical codes to laboratory test names, enabling the exchange of laboratory tests results and clinical observations from various laboratories regardless of their local naming conventions.	SEMANTIC
SNOMED-CT	[26]	SNOMED-CT is a comprehensive clinical terminology system used to represent clinical information in EHRs and other healthcare-related applications. It is a formal ontology based on a semantic framework, which means that SNOWMED-CT provides a machine-readable representation of clinical concepts their relationships.
OpenEHR	[27]	OpenEHR employs a multi-level model, including a Reference Model (RM), archetypes, and templates, for robust health information structuring. RM ensures syntactic interoperability, while archetypes achieve both syntactic and semantic interoperability. Archetypes are reusable, enhancing the collaboration among healthcare experts. For example, the RM sets the foundation for the structure of health i…
ICD-10	[28]	The International Classification of Diseases, 10th Edition (ICD-10), is a global standard for classifying diseases, health conditions, and medical procedures
RxNorm	[25]	RxNorm is a standardized terminology for clinical drugs and medications used in healthcare. It offers a comprehensive catalog of drug names, clinical drug components, and their relationships.
Technology	References	Description	Level of interoperability
Fast Healthcare Interoperability Resources (FHIR)	[29]-[32]	FHIR is a standard specification that is intended to act as a translator between new systems and legacy systems. FHIR stores health data in independent and modular templates called Resources (e.g., measured vitals can be stored in an Observation resource). This allows for granular health data access, as only the desired information can be easily accessed and managed using RESTful APIs. FHIR is th…	CROSS-PLATFORM
Docker	[33]	When applications grow and become increasingly complex, it is often a good idea to divide the application into a collection of small independent services that can be developed, scaled, and managed independently. These services are called microservices which can be managed using Docker. Docker is a platform that is used to package individual microservices (and its dependencies) into containers tha…
Microservices	[33],[34]	Microservices are a software architecture approach that breaks down complex applications into smaller, independent services. Each service focuses on specific functions and can be developed, deployed, and scaled independently. Microservices enhance flexibility and maintainability in large applications by promoting modularity and ease of management
Representational State Transfer Application Programming Interface(REST API)	[32]	REST APIs are a set of architectural constraints for designing networked applications. They enable communication and interaction between different software systems over the internet. REST APIs use standard HTTP methods (Create, Read, Update, Delete)for requests and provide a stateless, scalable, and resource-oriented approach for data exchange between applications
Kubernetes	[33],[34]	Kubernetes is an open-source container orchestration platform used to automate the deployment, scaling, and management of containerized applications (applications that have been packaged along with their dependencies, configurations, and runtime environments). It simplifies the orchestration of microservices and containers, ensuring that they run efficiently and reliably across various environmen…
Cloud services	[35]	Cloud services are online resources and solutions provided by cloud service providers. These services allow users to store, access, and manage data, run applications, and use computing power over the internet, eliminating the need for local infrastructure. They offer scalability, flexibility, and cost-effectiveness for businesses and individuals. Cloud services encompass a range of offerings, usc…
Technology	References	Description	Level of interoperability
Ontologies	[36]-[38]	An ontology defines a shared understanding of a particular domain by describing its concepts, meaning and relationships. It can help to ensure that all involved parties and objects within an IoMT context have a common understanding of the meaning of the data being shared and processed. For example, if semantics would be concerned with the meaning of the value 123, ontology is concerned with its r…	CROSS-DOMAIN
BioPortal	[39],[40]	BioPortal is a repository for biomedical ontologies, including SNOMED-CT and LOINC. The system is designed with extensibility in mind, allowing for the development of plugins to connect with various ontology provider through the BioPortal API, thereby granting access to the different vocabularies. BioPortal also offers mapping between different ontology terms.
Ontology Mediation (OM)	[41],[42]	OM is particularly useful when dealing with systems that use different vocabularies, ontologies, or data models. For example, one system might use an ontology describing the concept Person, whereas a separate system might distinguish between YoungPerson, MiddleAgedPerson and OldPerson. OM provides a framework for mapping and translating between different representations of data, which enables com…
European General Data Protection Regulation (GDPR)	[43],[44]	GDPR is a European Union regulation that emphasizes informed consent, data security, and accountability in the collection, processing, and transmission of sensitive data. For example, healthcare providers and IoMT manufacturers must ensure that patients explicitly understand and agree to how their health data will be used.
Health Insurance Portability and Accountability Act (HIPAA)	[44],[45]	HIPAA is a US federal law that sets national standards for protecting the privacy and security of individuals' medical information. This includes any information that can be used to identify a patient, such as their name, address, or medical record.
Resource Description Framework (RDF)	[46]	RDF is a self-describing and a format-independent framework [57]. RDF utilizes a graph structure to define named connections between resources, such as ontologies and metadata. This is represented by triples consisting of a subject, predicate, and object. Triples, also referred to as statements, express a relationship (predicate) between resources (subject and object) [58]. Within the healthcare …
Web Ontology Language (OWL)	[47]	OWL is a semantic markup language that is used for publishing and creating ontologies by naming classes and properties and provide information about them.
SPARQL	[37]	SPARQL is a query language for querying and manipulating data stored in RDF (Resource Description Framework) format, commonly used in the Semantic Web. It allows users to retrieve specific information from RDF data sources and perform complex queries to extract knowledge, making it a vital tool for navigating and extracting semantic data
Blockchain	[45],[48]	Blockchain is a distributed and decentralized digital ledger technology that securely records transactions across a network of computers. It offers transparency, immutability, and trust in data integrity.
		Reference list
	[1]	Z. Q. Wang and Z. H. Huang, “Wearable health status monitoring device for electricity workers using ZigBee-based wireless sensor network,” in Proceedings - 2014 7th International Conference on BioMedical Engineering and Informatics, BMEI 2014, 2014, pp. 602–606. doi: 10.1109/BMEI.2014.7002845.
	[2]	M. Clarke, J. De Folter, V. Verma, and H. Gokalp, “Interoperable End-to-End Remote Patient Monitoring Platform Based on IEEE 11073 PHD and ZigBee Health Care Profile,” IEEE Trans Biomed Eng, vol. 65, no. 5, pp. 1014–1025, May 2018, doi: 10.1109/TBME.2017.2732501.
	[3]	S. Javaid, S. Zeadally, H. Fahim, and B. He, “Medical Sensors and Their Integration in Wireless Body Area Networks for Pervasive Healthcare Delivery: A Review,” IEEE Sensors Journal, vol. 22, no. 5. Institute of Electrical and Electronics Engineers Inc., pp. 3860–3877, Mar. 01, 2022. doi: 10.1109/JSEN.2022.3141064.
	[4]	S. Chakrabarti, Institute of Engineering and Management. Department of Electronics and Communication Engineering, Institute of Electrical and Electronics Engineers. Kolkata Section, and Institute of Electrical and Electronics Engineers, 2018 2nd International Conference on Electronics, Materials Engineering & Nano-Technology (IEMENTech) : April 4th & 5th, 2018, Science City, Kolkata
	[5]	Institute of Electrical and Electronics Engineers., 2013 IEEE 10th Consumer Communications and Networking Conference (CCNC) : 11-14 January 2013, Las Vegas, USA. IEEE, 2013.
	[6]	S. Samprati, "Next Generation of Internet Protocol for TCP / IP", International Journal of Scientific and Research Publications, vol. 2, issue. 6, June. 2012
	[7]	Institute of Electrical and Electronics Engineers. Mauritius Subsection., IEEE Computer Society, IEEE Communications Society, and Institute of Electrical and Electronics Engineers, 2015 International Conference on Computing, Communication and Security (ICCCS) : 4-5 December, 2015, Le Meridien, Pointe aux Piments, Pamplemousses, Mauritius.
	[8]	Z. Ashfaq et al., “A review of enabling technologies for Internet of Medical Things (IoMT) Ecosystem,” Ain Shams Engineering Journal, vol. 13, no. 4, p. 101660, 2022, doi: 10.1016/j.asej.2021.101660
	[9]	W. D. Patel, B. Ramani, S. Pandya, S. Bhaskar, B. Koyuncu, and H. Ghayvat, “XXX-X-XXXX-XXXX-X/XX/$XX.00 ©20XX IEEE NXTGeUH: LoRaWAN based NEXT Generation Ubiquitous Healthcare System for Vital Signs Monitoring & Falls Detection.”
	[10]	H. A. A. Al-Kashoash and A. H. Kemp, “Comparison of 6LoWPAN and LPWAN for the Internet of Things,” Australian Journal of Electrical and Electronics Engineering, vol. 13, no. 4, pp. 268–274, Oct. 2016, doi: 10.1080/1448837X.2017.1409920.
	[11]	H. Nguyen, R. Ivanov, S. B. DeMauro and J. Weimer, "Repulmo: A remote pulmonary monitoring system", SIGBED Rev., vol. 16, no. 2, pp. 46-50, Aug. 2019.
	[12]	J. E. Luzuriaga, M. Perez, P. Boronat, J. C. Cano, C. Calafate and P. Manzoni, "A comparative evaluation of AMQP and MQTT protocols over unstable and mobile networks", Proc. 12th Annu. IEEE Consum. Commun. Netw. Conf. (CCNC), pp. 931-936, Jan. 2015.
	[13]	D. C. Yacchirema, D. Sarabia-Jacome, C. E. Palau, and M. Esteve, “A smart system for sleep monitoring by integrating IoT with big data analytics,” IEEE Access, vol. 6, pp. 35988–36001, Jun. 2018, doi: 10.1109/ACCESS.2018.2849822
	[14]	J. Kacprzyk, D. Laurent, R. Chbeir, SIGAPP, Association for Computing Machinery, and ACM Digital Library., Proceedings of the International Conference on Management of Emergent Digital EcoSystems.
	[15]	Institute of Electrical and Electronics Engineers et al., Proceedings of the 2013 IEEE/ACM International Conference on Advances in Social Networks Analysis and Mining : ASONAM2013 : Niagara Falls, Canada, August 25-28, 2013.
	[16]	M. Noura, M. Atiquzzaman, and M. Gaedke, “Interoperability in Internet of Things: Taxonomies and Open Challenges,” Mobile Networks and Applications, vol. 24, no. 3, pp. 796–809, 2019, doi: 10.1007/s11036-018-1089-9
	[17]	R. Tamri and S. Rakrak, “The SDN-MQTT for an interoperable smart home,” in E3S Web of Conferences, EDP Sciences, Jan. 2021. doi: 10.1051/e3sconf/202122901031.
	[18]	Rahmani A.M., Gia T.N., Negash B., Anzanpour A., Azimi I., Jiang M., Liljeberg P.Exploiting smart e-Health gateways at the edge of healthcare Internet-of-Things: A fog computing approach,Future Gener. Comput. Syst., 78 (2018), pp. 641-658
	[19]	H. Fernandez-Lopez, J. A. Afonso, J. H. Correia, and R. Simoes, “Remote patient monitoring based on zigbee: Lessons from a real-world deployment,” Telemedicine and e-Health, vol. 20, no. 1, pp. 47–54, Jan. 2014, doi: 10.1089/tmj.2013.0059.
	[20]	Y. S. Huang, M. Shih, Y. W. Shau, and W. T. Lin, “A distributed continua AHD system with ZigBee/PAN-IF gateway and continua QoS control mechanism,” Journal of Sensor and Actuator Networks, vol. 1, no. 2, pp. 97–110, Sep. 2012, doi: 10.3390/jsan1020097.
	[21]	J. Pena Queralta, T. N. Gia, H. Tenhunen, and T. Westerlund, “Edge-AI in LoRa-based health monitoring: Fall detection system with fog computing and LSTM recurrent neural networks,” 2019 42nd International Conference on Telecommunications and Signal Processing, TSP 2019, pp. 601–604, 2019, doi: 10.1109/TSP.2019.8768883.
	[22]	T. Lv, P. Yan, and W. He, “Survey on JSON Data Modelling,” in Journal of Physics: Conference Series, Institute of Physics Publishing, Aug. 2018. doi: 10.1088/1742-6596/1069/1/012101.
	[23]	M, K. Yusof and M. Man, “Efficiency of JSON approach for data extraction and query retrieval,” Indonesian Journal of Electrical Engineering and Computer Science, vol. 4, no. 1, pp. 203-214, Oct. 2016, doi: 10.11591/ijeecs.v4.i1.pp203-214.
	[24]	X. Lu, Y. Gu, J. Zhao, N. Yu, W. Jia, "Research and implementation of medical information format conversion based on HL7 Version 2.x", International Conference on Computer Science and Service System (CSSS), June 2011, doi:10.1109/CSSS.2011.5974909
	[25]	O. Bodenreider, R. Cornet, and D. J. Vreeman, “Recent Developments in Clinical Terminologies - SNOMED CT, LOINC, and RxNorm,” Yearb Med Inform, vol. 27, no. 1, pp. 129–139, Aug. 2018, doi: 10.1055/s-0038-1667077.
	[26]	C. N. Vorisek et al., “Fast Healthcare Interoperability Resources (FHIR) for Interoperability in Health Research: Systematic Review,” JMIR Med Inform, vol. 10, no. 7, Jul. 2022, doi: 10.2196/35724.
	[27]	L. Min, Q. Tian, X. Lu, J. An, and H. Duan, “An openEHR based approach to improve the semantic interoperability of clinical data registry,” BMC Med Inform Decis Mak, vol. 18, Mar. 2018, doi: 10.1186/s12911-018-0596-8.
	[28]	A. Roehrs, C. A. Da Costa, R. D. R. Righi, S. J. Rigo, and M. H. Wichman, “Toward a Model for Personal Health Record Interoperability,” IEEE J Biomed Health Inform, vol. 23, no. 2, pp. 867–873, 2019, doi: 10.1109/JBHI.2018.2836138.
	[29]	D. Bender and K. Sartipi, “HL7 FHIR: An agile and RESTful approach to healthcare information exchange,” in Proceedings of CBMS 2013 - 26th IEEE International Symposium on Computer-Based Medical Systems, 2013, pp. 326–331. doi: 10.1109/CBMS.2013.6627810.
	[30]	R. Saripalle, C. Runyan, and M. Russell, “Using HL7 FHIR to achieve interoperability in patient health record,” J Biomed Inform, vol. 94, no. April, p. 103188, Jun. 2019, doi: 10.1016/j.jbi.2019.103188.
	[31]	M. Lehne, S. Luijten, P. Vom Felde Genannt Imbusch, and S. Thun, “The use of FHIR in digital health – A review of the scientific literature,” Stud Health Technol Inform, vol. 267, pp. 52–58, 2019, doi: 10.3233/SHTI190805.
	[32]	D. Bender and K. Sartipi, “HL7 FHIR: An agile and RESTful approach to healthcare information exchange,” in Proceedings of CBMS 2013 - 26th IEEE International Symposium on Computer-Based Medical Systems, 2013, pp. 326–331. doi: 10.1109/CBMS.2013.6627810.
	[33]	T. Goethals, D. Kerkhove, L. Van Hoye, M. Sebrechts, F. De Turck, and B. Volckaert, “FUSE: A microservice approach to cross-domain federation using docker containers,” in CLOSER 2019 - Proceedings of the 9th International Conference on Cloud Computing and Services Science, SciTePress, 2019, pp. 90–99. doi: 10.5220/0007706000900099.
	[34]	A. Bayramcavus, M. C. Kaya, and A. H. Dogru, “Interoperability of Microservice-Based Systems,” in 2021 13th International Conference on Electrical and Electronics Engineering, ELECO 2021, Institute of Electrical and Electronics Engineers Inc., 2021, pp. 594–598. doi: 10.23919/ELECO54474.2021.9677712.
	[35]	S. Sowmya, P. Deepika, and J. Naren, “Layers of Cloud-IaaS, PaaS and SaaS: A Survey,” 2014. [Online]. Available: https://www.researchgate.net/publication/264458816
	[36]	E. Adel, S. El-Sappagh, S. Barakat, K. S. Kwak, and M. Elmogy, “Semantic Architecture for Interoperability in Distributed Healthcare Systems,” IEEE Access, vol. 10, pp. 126161–126179, 2022, doi: 10.1109/ACCESS.2022.3223676.
	[37]	E. M. Abou-Nassar, A. M. Iliyasu, P. M. El-Kafrawy, O. Y. Song, A. K. Bashir, and A. A. A. El-Latif, “DITrust Chain: Towards Blockchain-Based Trust Models for Sustainable Healthcare IoT Systems,” IEEE Access, vol. 8, pp. 111223–111238, 2020, doi: 10.1109/ACCESS.2020.2999468.
	[38]	O. Novo and M. di Francesco, “Semantic Interoperability in the IoT,” ACM Transactions on Internet of Things, vol. 1, no. 1, pp. 1–25, Feb. 2020, doi: 10.1145/3375838.
	[39]	J. P. Calbimonte et al., “Decentralized semantic provision of personal health streams,” Journal of Web Semantics, vol. 76, Apr. 2023, doi: 10.1016/j.websem.2023.100774.
	[40]	M. Salvadores, P. R. Alexander, M. A. Musen, and N. F. Noy, “BioPortal as a Dataset of Linked Biomedical Ontologies and Terminologies in RDF,” 2009. [Online]. Available: http://sparql.bioontology.org,
	[41]	IEEE Communications Society and Institute of Electrical and Electronics Engineers, IEEE Healthcom : 20th International Conference on E-Health Networking, Applications & Services : 17-20 September 2018, Ostrava, Czech Republic.
	[42]	J. de Bruijn, M. Ehrig, C. Feier, F. Martín-Recuerda, F. Scharffe, and M. Weiten, “Ontology mediation, merging and aligning,” 2006.
	[43]	A. Grgurić, M. Mošmondor, and D. Huljenić, “The smarthabits: An intelligent privacy-aware home care assistance system,” Sensors (Switzerland), vol. 19, no. 4, Feb. 2019, doi: 10.3390/s19040907.
	[44]	A. Yazid, “Cybersecurity and Privacy Issues in the Internet of Medical Things (IoMT).” [Online]. Available: https://studies.eigenpub.com/index.php/erstEigenpubReviewofScienceandTechnologyhttps://studies.eigenpub.com/index.php/erst
	[45]	P. Li et al., “ChainSDI: A Software-Defined Infrastructure for Regulation-Compliant Home-Based Healthcare Services Secured by Blockchains,” IEEE Syst J, vol. 14, no. 2, pp. 2042–2053, 2020, doi: 10.1109/JSYST.2019.2937930
	[46]	M. Wylot, M. Hauswirth, P. Cudré-Mauroux, and S. Sakr, “RDF data storage and query processing schemes: A survey,” ACM Computing Surveys, vol. 51, no. 4. Association for Computing Machinery, Jul. 01, 2018. doi: 10.1145/3177850.
	[47]	IEEE Communications Society and Institute of Electrical and Electronics Engineers, IEEE Healthcom : 20th International Conference on E-Health Networking, Applications & Services : 17-20 September 2018, Ostrava, Czech Republic.
	[48]	P. Li et al., “ChainSDI: A Software-Defined Infrastructure for Regulation-Compliant Home-Based Healthcare Services Secured by Blockchains,” IEEE Syst J, vol. 14, no. 2, pp. 2042–2053, 2020, doi: 10.1109/JSYST.2019.2937930.

## Sheet: Search Terms
Strategy C
Scopus	502	iomt AND ( platform OR framework OR system OR architecture ) AND (develop OR design OR implementation)
IEEE Xplore Digital Library	329	iomt AND ( platform OR framework OR system OR architecture ) AND (develop OR design OR implementation)
ACM	131	iomt AND ( platform OR framework OR system OR architecture ) AND (develop OR design OR implementation)
PubMed	149	iomt AND ( platform OR framework OR system OR architecture ) AND (develop OR design OR implementation)
ScienDirect	1190	iomt AND ( platform OR framework OR system OR architecture ) AND (develop OR design OR implementation) AND interoperability
Sage	5	iomt AND ( platform OR framework OR system OR architecture ) AND (develop OR design OR implementation)
Total findings	2306
Unique findings	1320
Strategy D
IEEE Xplore Digital Library	12	iomt AND (adoption OR enabling OR facilitating OR enhancing OR utilized) AND (technologies OR technology) AND (interoperability OR interoperable)
sciencedirect	298	iomt AND (adoption OR enabling OR facilitating OR enhancing OR utilized) AND (technologies OR technology) AND (interoperability OR interoperable)
PubMed	101	iomt[All Fields] AND (("adoption"[MeSH Terms] OR "adoption"[All Fields]) OR enabling[All Fields] OR facilitating[All Fields]) AND (("technology"[MeSH Terms] OR "technology"[All Fields] OR "technologies"[All Fields]) OR ("technology"[MeSH Terms] OR "technology"[All Fields])) AND (interoperability[All Fields] OR interoperable[All Fields])
Scopus	122	iomt AND (adoption OR enabling OR facilitating) AND (technologies OR technology)
ACM Library	105	iomt AND (adoption OR enabling OR facilitating) AND (technologies OR technology)
Sage	5	iomt AND (adoption OR enabling OR facilitating) AND (technologies OR technology)
Total findings	643
Unique findings	326
